# Supplementary material for: Effects of sun angle, lunar illumination, and diurnal temperature on temporal movement rates of sympatric ocelots and bobcats in South Texas
Source: PLoS One. 2020 Apr 23;15(4):e0231732. doi: 10.1371/journal.pone.0231732 (PMC7179910; doi:10.1371/journal.pone.0231732)
Supplement: S1 Table — The pairwise comparison of interest is indicated by “contrast”. LunarDiel period is reported first, followed by Season. The second time period of interest within the contrast column is subtracted from the first, yielding a positive value in the “estimate” column if first time period had higher values than the second, and a negative value otherwise. Standard error of the mean, degrees of freedom, and t-ratio are provided by the columns “SE”, “df”, and “t.ratio”, respectively. The column “p.value” tests the null hypothesis of no difference in estimated marginal means between the two time periods of interest. (CSV) [file pone.0231732.s001.csv]

contrast	Species	estimate	SE	df	t.ratio	p.value
Day,Cool - Crepuscular Dark Moon,Cool	Bobcat	-0.563497346	0.032655099	58898	-17.25602915	0
Day,Cool - Crepuscular Mid Moon,Cool	Bobcat	-0.719762753	0.052874077	58898	-13.61277209	0
Day,Cool - Crepuscular Full Moon,Cool	Bobcat	-0.510839955	0.059751902	58898	-8.549350526	1.30E-13
Day,Cool - Night Dark Moon,Cool	Bobcat	-0.251645826	0.029151735	58898	-8.632276023	1.21E-13
Day,Cool - Night Mid Moon,Cool	Bobcat	-0.260289395	0.039771643	58898	-6.544597562	5.42E-09
Day,Cool - Night Full Moon,Cool	Bobcat	-0.258646398	0.0363829	58898	-7.109009869	1.06E-10
Day,Cool - Day,Hot	Bobcat	0.064928965	0.023147555	58898	2.805003125	0.221678551
Day,Cool - Crepuscular Dark Moon,Hot	Bobcat	-0.543213916	0.032063997	58898	-16.94155321	0
Day,Cool - Crepuscular Mid Moon,Hot	Bobcat	-0.55768719	0.044713871	58898	-12.47235322	0
Day,Cool - Crepuscular Full Moon,Hot	Bobcat	-0.445391624	0.06110404	58898	-7.289070032	2.85E-11
Day,Cool - Night Dark Moon,Hot	Bobcat	-0.160363923	0.029054429	58898	-5.519431198	3.06E-06
Day,Cool - Night Mid Moon,Hot	Bobcat	-0.204884462	0.035545669	58898	-5.763978163	7.42E-07
Day,Cool - Night Full Moon,Hot	Bobcat	-0.417249948	0.037939531	58898	-10.9977624	1.06E-13
Crepuscular Dark Moon,Cool - Crepuscular Mid Moon,Cool	Bobcat	-0.156265407	0.059059694	58898	-2.645889203	0.311035489
Crepuscular Dark Moon,Cool - Crepuscular Full Moon,Cool	Bobcat	0.052657391	0.064495018	58898	0.816456725	0.99992988
Crepuscular Dark Moon,Cool - Night Dark Moon,Cool	Bobcat	0.311851519	0.036859083	58898	8.460642428	1.40E-13
Crepuscular Dark Moon,Cool - Night Mid Moon,Cool	Bobcat	0.303207951	0.047012944	58898	6.449456802	1.02E-08
Crepuscular Dark Moon,Cool - Night Full Moon,Cool	Bobcat	0.304850948	0.043503984	58898	7.00742601	2.21E-10
Crepuscular Dark Moon,Cool - Day,Hot	Bobcat	0.628426311	0.033781289	58898	18.60279241	0
Crepuscular Dark Moon,Cool - Crepuscular Dark Moon,Hot	Bobcat	0.02028343	0.040423634	58898	0.501771569	0.999999794
Crepuscular Dark Moon,Cool - Crepuscular Mid Moon,Hot	Bobcat	0.005810156	0.051097024	58898	0.113708299	1
Crepuscular Dark Moon,Cool - Crepuscular Full Moon,Hot	Bobcat	0.118105722	0.065832379	58898	1.794036979	0.879358355
Crepuscular Dark Moon,Cool - Night Dark Moon,Hot	Bobcat	0.403133423	0.038088901	58898	10.58401299	1.32E-13
Crepuscular Dark Moon,Cool - Night Mid Moon,Hot	Bobcat	0.358612884	0.043307505	58898	8.280617553	1.64E-13
Crepuscular Dark Moon,Cool - Night Full Moon,Hot	Bobcat	0.146247398	0.045140122	58898	3.239853854	0.070770965
Crepuscular Mid Moon,Cool - Crepuscular Full Moon,Cool	Bobcat	0.208922798	0.077530658	58898	2.694712038	0.281665237
Crepuscular Mid Moon,Cool - Night Dark Moon,Cool	Bobcat	0.468116926	0.056534882	58898	8.280143339	1.66E-13
Crepuscular Mid Moon,Cool - Night Mid Moon,Cool	Bobcat	0.459473358	0.060117702	58898	7.642896251	2.02E-12
Crepuscular Mid Moon,Cool - Night Full Moon,Cool	Bobcat	0.461116355	0.061146423	58898	7.541182814	4.32E-12
Crepuscular Mid Moon,Cool - Day,Hot	Bobcat	0.784691718	0.053864657	58898	14.56784028	0
Crepuscular Mid Moon,Cool - Crepuscular Dark Moon,Hot	Bobcat	0.176548837	0.058278272	58898	3.029410966	0.127751722
Crepuscular Mid Moon,Cool - Crepuscular Mid Moon,Hot	Bobcat	0.162075563	0.065962928	58898	2.457070461	0.43838388
Crepuscular Mid Moon,Cool - Crepuscular Full Moon,Hot	Bobcat	0.274371129	0.078200535	58898	3.508558186	0.030222626
Crepuscular Mid Moon,Cool - Night Dark Moon,Hot	Bobcat	0.55939883	0.056644841	58898	9.875547729	1.33E-13
Crepuscular Mid Moon,Cool - Night Mid Moon,Hot	Bobcat	0.514878291	0.060116436	58898	8.56468426	1.26E-13
Crepuscular Mid Moon,Cool - Night Full Moon,Hot	Bobcat	0.302512805	0.061865397	58898	4.889854778	8.84E-05
Crepuscular Full Moon,Cool - Night Dark Moon,Cool	Bobcat	0.259194129	0.063296326	58898	4.094931647	0.00335757
Crepuscular Full Moon,Cool - Night Mid Moon,Cool	Bobcat	0.25055056	0.068962628	58898	3.633135315	0.019677071
Crepuscular Full Moon,Cool - Night Full Moon,Cool	Bobcat	0.252193557	0.063214017	58898	3.989519551	0.005147497
Crepuscular Full Moon,Cool - Day,Hot	Bobcat	0.57576892	0.060349921	58898	9.540508341	1.14E-13
Crepuscular Full Moon,Cool - Crepuscular Dark Moon,Hot	Bobcat	-0.032373961	0.064277294	58898	-0.503660913	0.999999784
Crepuscular Full Moon,Cool - Crepuscular Mid Moon,Hot	Bobcat	-0.046847235	0.071516245	58898	-0.655057252	0.999994683
Crepuscular Full Moon,Cool - Crepuscular Full Moon,Hot	Bobcat	0.065448331	0.082667463	58898	0.791706051	0.999950731
Crepuscular Full Moon,Cool - Night Dark Moon,Hot	Bobcat	0.350476032	0.062851616	58898	5.576245343	2.21E-06
Crepuscular Full Moon,Cool - Night Mid Moon,Hot	Bobcat	0.305955493	0.066177487	58898	4.623256469	0.000323904
Crepuscular Full Moon,Cool - Night Full Moon,Hot	Bobcat	0.093590007	0.067346194	58898	1.389685167	0.983268446
Night Dark Moon,Cool - Night Mid Moon,Cool	Bobcat	-0.008643568	0.043580078	58898	-0.198337601	1
Night Dark Moon,Cool - Night Full Moon,Cool	Bobcat	-0.007000571	0.041459032	58898	-0.168855149	1
Night Dark Moon,Cool - Day,Hot	Bobcat	0.316574792	0.029697387	58898	10.66002189	1.27E-13
Night Dark Moon,Cool - Crepuscular Dark Moon,Hot	Bobcat	-0.291568089	0.037071298	58898	-7.86506293	5.41E-13
Night Dark Moon,Cool - Crepuscular Mid Moon,Hot	Bobcat	-0.306041364	0.048462376	58898	-6.315030141	2.45E-08
Night Dark Moon,Cool - Crepuscular Full Moon,Hot	Bobcat	-0.193745798	0.063846168	58898	-3.034572074	0.126019667
Night Dark Moon,Cool - Night Dark Moon,Hot	Bobcat	0.091281904	0.034505185	58898	2.645454673	0.311304258
Night Dark Moon,Cool - Night Mid Moon,Hot	Bobcat	0.046761365	0.040161329	58898	1.164338087	0.996818327
Night Dark Moon,Cool - Night Full Moon,Hot	Bobcat	-0.165604122	0.04220437	58898	-3.923861981	0.006670798
Night Mid Moon,Cool - Night Full Moon,Cool	Bobcat	0.001642997	0.049813028	58898	0.032983279	1
Night Mid Moon,Cool - Day,Hot	Bobcat	0.32521836	0.040599567	58898	8.010389931	2.88E-13
Night Mid Moon,Cool - Crepuscular Dark Moon,Hot	Bobcat	-0.282924521	0.046305612	58898	-6.109940228	9.04E-08
Night Mid Moon,Cool - Crepuscular Mid Moon,Hot	Bobcat	-0.297397796	0.055654132	58898	-5.343678588	8.15E-06
Night Mid Moon,Cool - Crepuscular Full Moon,Hot	Bobcat	-0.185102229	0.06972604	58898	-2.65470731	0.305608842
Night Mid Moon,Cool - Night Dark Moon,Hot	Bobcat	0.099925472	0.044235509	58898	2.258942532	0.585737492
Night Mid Moon,Cool - Night Mid Moon,Hot	Bobcat	0.055404933	0.048562772	58898	1.140893123	0.997403018
Night Mid Moon,Cool - Night Full Moon,Hot	Bobcat	-0.156960553	0.050733127	58898	-3.093847437	0.10740484
Night Full Moon,Cool - Day,Hot	Bobcat	0.323575363	0.036929855	58898	8.761890926	1.09E-13
Night Full Moon,Cool - Crepuscular Dark Moon,Hot	Bobcat	-0.284567518	0.043047734	58898	-6.610510974	3.48E-09
Night Full Moon,Cool - Crepuscular Mid Moon,Hot	Bobcat	-0.299040793	0.053293867	58898	-5.611167107	1.81E-06
Night Full Moon,Cool - Crepuscular Full Moon,Hot	Bobcat	-0.186745226	0.067416448	58898	-2.770024718	0.239720639
Night Full Moon,Cool - Night Dark Moon,Hot	Bobcat	0.098282475	0.040869344	58898	2.404796976	0.476555117
Night Full Moon,Cool - Night Mid Moon,Hot	Bobcat	0.053761936	0.045884185	58898	1.171687721	0.996613639
Night Full Moon,Cool - Night Full Moon,Hot	Bobcat	-0.15860355	0.047467201	58898	-3.341329287	0.051959899
Day,Hot - Crepuscular Dark Moon,Hot	Bobcat	-0.608142881	0.028701526	58898	-21.18852055	0
Day,Hot - Crepuscular Mid Moon,Hot	Bobcat	-0.622616155	0.042078569	58898	-14.79651446	0
Day,Hot - Crepuscular Full Moon,Hot	Bobcat	-0.510320589	0.059454254	58898	-8.583415926	1.26E-13
Day,Hot - Night Dark Moon,Hot	Bobcat	-0.225292888	0.025782589	58898	-8.738179227	1.13E-13
Day,Hot - Night Mid Moon,Hot	Bobcat	-0.269813427	0.032642231	58898	-8.265777657	1.69E-13
Day,Hot - Night Full Moon,Hot	Bobcat	-0.482178913	0.035606754	58898	-13.54178219	0
Crepuscular Dark Moon,Hot - Crepuscular Mid Moon,Hot	Bobcat	-0.014473274	0.048155859	58898	-0.300550646	1
Crepuscular Dark Moon,Hot - Crepuscular Full Moon,Hot	Bobcat	0.097822292	0.063379609	58898	1.543434752	0.95967845
Crepuscular Dark Moon,Hot - Night Dark Moon,Hot	Bobcat	0.382849993	0.033173178	58898	11.54095007	0
Crepuscular Dark Moon,Hot - Night Mid Moon,Hot	Bobcat	0.338329454	0.039654866	58898	8.531852146	1.31E-13
Crepuscular Dark Moon,Hot - Night Full Moon,Hot	Bobcat	0.125963968	0.041964446	58898	3.001683112	0.137371744
Crepuscular Mid Moon,Hot - Crepuscular Full Moon,Hot	Bobcat	0.112295566	0.071187572	58898	1.577460269	0.95213377
Crepuscular Mid Moon,Hot - Night Dark Moon,Hot	Bobcat	0.397323268	0.045955206	58898	8.645881559	1.21E-13
Crepuscular Mid Moon,Hot - Night Mid Moon,Hot	Bobcat	0.352802728	0.048493563	58898	7.275248566	3.15E-11
Crepuscular Mid Moon,Hot - Night Full Moon,Hot	Bobcat	0.140437242	0.05269553	58898	2.665069332	0.299299926
Crepuscular Full Moon,Hot - Night Dark Moon,Hot	Bobcat	0.285027701	0.062594483	58898	4.553559511	0.000449047
Crepuscular Full Moon,Hot - Night Mid Moon,Hot	Bobcat	0.240507162	0.065876105	58898	3.650901382	0.01847713
Crepuscular Full Moon,Hot - Night Full Moon,Hot	Bobcat	0.028141676	0.064429257	58898	0.436784113	0.999999963
Night Dark Moon,Hot - Night Mid Moon,Hot	Bobcat	-0.044520539	0.036756199	58898	-1.21123895	0.995312287
Night Dark Moon,Hot - Night Full Moon,Hot	Bobcat	-0.256886025	0.040388309	58898	-6.360405521	1.83E-08
Night Mid Moon,Hot - Night Full Moon,Hot	Bobcat	-0.212365486	0.04534618	58898	-4.683205606	0.000243513
Day Cool - Crepuscular Dark Moon Cool	Ocelot	-0.723220251	0.018214908	58898	-39.70485227	0
Day Cool - Crepuscular Mid Moon Cool	Ocelot	-0.663446894	0.024613869	58898	-26.95418963	0
Day Cool - Crepuscular Full Moon Cool	Ocelot	-0.74669479	0.037827458	58898	-19.73949161	0
Day Cool - Night Dark Moon Cool	Ocelot	-1.12230794	0.015161339	58898	-74.02432701	0
Day Cool - Night Mid Moon Cool	Ocelot	-1.047437791	0.018135689	58898	-57.75560898	0
Day Cool - Night Full Moon Cool	Ocelot	-1.019103074	0.021844959	58898	-46.65163557	0
Day Cool - Day Hot	Ocelot	0.048689215	0.013924987	58898	3.496535744	0.031464872
Day Cool - Crepuscular Dark Moon Hot	Ocelot	-0.702109285	0.02010171	58898	-34.92783904	0
Day Cool - Crepuscular Mid Moon Hot	Ocelot	-0.744407519	0.026535905	58898	-28.05284042	0
Day Cool - Crepuscular Full Moon Hot	Ocelot	-0.9070461	0.045819883	58898	-19.79590622	0
Day Cool - Night Dark Moon Hot	Ocelot	-1.14247037	0.017155715	58898	-66.59415493	0
Day Cool - Night Mid Moon Hot	Ocelot	-1.040619453	0.021045838	58898	-49.44537961	0
Day Cool - Night Full Moon Hot	Ocelot	-1.079209854	0.027552448	58898	-39.1692917	0
Crepuscular Dark Moon Cool - Crepuscular Mid Moon Cool	Ocelot	0.059773358	0.028346598	58898	2.108660708	0.695539147
Crepuscular Dark Moon Cool - Crepuscular Full Moon Cool	Ocelot	-0.023474539	0.040229489	58898	-0.583515726	0.999998684
Crepuscular Dark Moon Cool - Night Dark Moon Cool	Ocelot	-0.399087689	0.019844811	58898	-20.11043064	0
Crepuscular Dark Moon Cool - Night Mid Moon Cool	Ocelot	-0.32421754	0.022749841	58898	-14.2514201	0
Crepuscular Dark Moon Cool - Night Full Moon Cool	Ocelot	-0.295882823	0.025724159	58898	-11.50213794	0
Crepuscular Dark Moon Cool - Day Hot	Ocelot	0.771909466	0.01962931	58898	39.32433077	0
Crepuscular Dark Moon Cool - Crepuscular Dark Moon Hot	Ocelot	0.021110966	0.024403551	58898	0.865077609	0.999864972
Crepuscular Dark Moon Cool - Crepuscular Mid Moon Hot	Ocelot	-0.021187268	0.029929789	58898	-0.707899018	0.999986633
Crepuscular Dark Moon Cool - Crepuscular Full Moon Hot	Ocelot	-0.183825849	0.047865093	58898	-3.840499115	0.009198817
Crepuscular Dark Moon Cool - Night Dark Moon Hot	Ocelot	-0.419250119	0.022037497	58898	-19.02439784	0
Crepuscular Dark Moon Cool - Night Mid Moon Hot	Ocelot	-0.317399202	0.025184504	58898	-12.6029562	0
Crepuscular Dark Moon Cool - Night Full Moon Hot	Ocelot	-0.355989603	0.030824756	58898	-11.5488215	0
Crepuscular Mid Moon Cool - Crepuscular Full Moon Cool	Ocelot	-0.083247897	0.043800392	58898	-1.900619903	0.826681657
Crepuscular Mid Moon Cool - Night Dark Moon Cool	Ocelot	-0.458861046	0.026187146	58898	-17.52237704	0
Crepuscular Mid Moon Cool - Night Mid Moon Cool	Ocelot	-0.383990897	0.027176126	58898	-14.12971433	0
Crepuscular Mid Moon Cool - Night Full Moon Cool	Ocelot	-0.35565618	0.030945218	58898	-11.49309033	0
Crepuscular Mid Moon Cool - Day Hot	Ocelot	0.712136109	0.025628748	58898	27.78661354	0
Crepuscular Mid Moon Cool - Crepuscular Dark Moon Hot	Ocelot	-0.038662392	0.029448043	58898	-1.312901921	0.989962007
Crepuscular Mid Moon Cool - Crepuscular Mid Moon Hot	Ocelot	-0.080960626	0.034153528	58898	-2.370490873	0.502017878
Crepuscular Mid Moon Cool - Crepuscular Full Moon Hot	Ocelot	-0.243599206	0.050626824	58898	-4.811662795	0.000130412
Crepuscular Mid Moon Cool - Night Dark Moon Hot	Ocelot	-0.479023477	0.027515794	58898	-17.40903676	0
Crepuscular Mid Moon Cool - Night Mid Moon Hot	Ocelot	-0.37717256	0.030097141	58898	-12.53184022	0
Crepuscular Mid Moon Cool - Night Full Moon Hot	Ocelot	-0.415762961	0.034964854	58898	-11.89088217	0
Crepuscular Full Moon Cool - Night Dark Moon Cool	Ocelot	-0.375613149	0.03918479	58898	-9.585687404	1.08E-13
Crepuscular Full Moon Cool - Night Mid Moon Cool	Ocelot	-0.300743	0.040441568	58898	-7.436482168	9.50E-12
Crepuscular Full Moon Cool - Night Full Moon Cool	Ocelot	-0.272408283	0.040178013	58898	-6.780033661	1.09E-09
Crepuscular Full Moon Cool - Day Hot	Ocelot	0.795384005	0.038452306	58898	20.68494926	0
Crepuscular Full Moon Cool - Crepuscular Dark Moon Hot	Ocelot	0.044585505	0.04109105	58898	1.085041758	0.99844127
Crepuscular Full Moon Cool - Crepuscular Mid Moon Hot	Ocelot	0.002287271	0.044598606	58898	0.051285705	1
Crepuscular Full Moon Cool - Crepuscular Full Moon Hot	Ocelot	-0.160351309	0.058151522	58898	-2.757473983	0.246419072
Crepuscular Full Moon Cool - Night Dark Moon Hot	Ocelot	-0.39577558	0.039736785	58898	-9.959929557	1.16E-13
Crepuscular Full Moon Cool - Night Mid Moon Hot	Ocelot	-0.293924663	0.041563939	58898	-7.071626667	1.39E-10
Crepuscular Full Moon Cool - Night Full Moon Hot	Ocelot	-0.332515064	0.045206712	58898	-7.355435643	1.74E-11
Night Dark Moon Cool - Night Mid Moon Cool	Ocelot	0.074870149	0.019858662	58898	3.770150686	0.011981204
Night Dark Moon Cool - Night Full Moon Cool	Ocelot	0.103204866	0.023952185	58898	4.308787021	0.001354462
Night Dark Moon Cool - Day Hot	Ocelot	1.170997155	0.016600739	58898	70.53885886	0
Night Dark Moon Cool - Crepuscular Dark Moon Hot	Ocelot	0.420198654	0.022036697	58898	19.06813221	0
Night Dark Moon Cool - Crepuscular Mid Moon Hot	Ocelot	0.37790042	0.028033706	58898	13.48021607	0
Night Dark Moon Cool - Crepuscular Full Moon Hot	Ocelot	0.21526184	0.046705961	58898	4.608872991	0.000346646
Night Dark Moon Cool - Night Dark Moon Hot	Ocelot	-0.020162431	0.019377277	58898	-1.040519297	0.99899188
Night Dark Moon Cool - Night Mid Moon Hot	Ocelot	0.081688486	0.022899575	58898	3.567248981	0.02475598
Night Dark Moon Cool - Night Full Moon Hot	Ocelot	0.043098085	0.028997624	58898	1.486262642	0.970317644
Night Mid Moon Cool - Night Full Moon Cool	Ocelot	0.028334717	0.025996501	58898	1.089943484	0.998367289
Night Mid Moon Cool - Day Hot	Ocelot	1.096127006	0.019391156	58898	56.52716233	0
Night Mid Moon Cool - Crepuscular Dark Moon Hot	Ocelot	0.345328505	0.024207384	58898	14.26542004	0
Night Mid Moon Cool - Crepuscular Mid Moon Hot	Ocelot	0.303030271	0.029770238	58898	10.17896707	1.30E-13
Night Mid Moon Cool - Crepuscular Full Moon Hot	Ocelot	0.140391691	0.047773479	58898	2.93869518	0.161250751
Night Mid Moon Cool - Night Dark Moon Hot	Ocelot	-0.095032579	0.021817852	58898	-4.355725751	0.001101841
Night Mid Moon Cool - Night Mid Moon Hot	Ocelot	0.006818338	0.025000489	58898	0.272728171	1
Night Mid Moon Cool - Night Full Moon Hot	Ocelot	-0.031772063	0.030687511	58898	-1.03534181	0.999043381
Night Full Moon Cool - Day Hot	Ocelot	1.067792289	0.022782773	58898	46.86840742	0
Night Full Moon Cool - Crepuscular Dark Moon Hot	Ocelot	0.316993788	0.027002757	58898	11.73931193	0
Night Full Moon Cool - Crepuscular Mid Moon Hot	Ocelot	0.274695554	0.032085804	58898	8.561280082	1.27E-13
Night Full Moon Cool - Crepuscular Full Moon Hot	Ocelot	0.112056974	0.049234196	58898	2.275998868	0.57293545
Night Full Moon Cool - Night Dark Moon Hot	Ocelot	-0.123367296	0.024886867	58898	-4.957124346	6.29E-05
Night Full Moon Cool - Night Mid Moon Hot	Ocelot	-0.021516379	0.027712921	58898	-0.776402448	0.999960665
Night Full Moon Cool - Night Full Moon Hot	Ocelot	-0.06010678	0.032925226	58898	-1.825554058	0.864938225
Day Hot - Crepuscular Dark Moon Hot	Ocelot	-0.7507985	0.018726919	58898	-40.09193878	0
Day Hot - Crepuscular Mid Moon Hot	Ocelot	-0.793096735	0.025510567	58898	-31.08894996	0
Day Hot - Crepuscular Full Moon Hot	Ocelot	-0.955735315	0.045203946	58898	-21.14274079	0
Day Hot - Night Dark Moon Hot	Ocelot	-1.191159585	0.015882513	58898	-74.99817903	0
Day Hot - Night Mid Moon Hot	Ocelot	-1.089308668	0.019948787	58898	-54.60525785	0
Day Hot - Night Full Moon Hot	Ocelot	-1.127899069	0.026656308	58898	-42.31265204	0
Crepuscular Dark Moon Hot - Crepuscular Mid Moon Hot	Ocelot	-0.042298234	0.029627045	58898	-1.427689933	0.978849684
Crepuscular Dark Moon Hot - Crepuscular Full Moon Hot	Ocelot	-0.204936814	0.047478912	58898	-4.316375548	0.001310233
Crepuscular Dark Moon Hot - Night Dark Moon Hot	Ocelot	-0.440361085	0.02090751	58898	-21.06233993	0
Crepuscular Dark Moon Hot - Night Mid Moon Hot	Ocelot	-0.338510168	0.024704213	58898	-13.70252764	0
Crepuscular Dark Moon Hot - Night Full Moon Hot	Ocelot	-0.377100569	0.03040033	58898	-12.40448937	0
Crepuscular Mid Moon Hot - Crepuscular Full Moon Hot	Ocelot	-0.16263858	0.050832586	58898	-3.19949453	0.079681787
Crepuscular Mid Moon Hot - Night Dark Moon Hot	Ocelot	-0.398062851	0.027529368	58898	-14.45957102	0
Crepuscular Mid Moon Hot - Night Mid Moon Hot	Ocelot	-0.296211934	0.029124665	58898	-10.17048396	1.32E-13
Crepuscular Mid Moon Hot - Night Full Moon Hot	Ocelot	-0.334802335	0.035249722	58898	-9.498013606	1.17E-13
Crepuscular Full Moon Hot - Night Dark Moon Hot	Ocelot	-0.235424271	0.046662055	58898	-5.045304426	4.00E-05
Crepuscular Full Moon Hot - Night Mid Moon Hot	Ocelot	-0.133573354	0.048201745	58898	-2.771131084	0.239135831
Crepuscular Full Moon Hot - Night Full Moon Hot	Ocelot	-0.172163755	0.04901334	58898	-3.512589756	0.029815786
Night Dark Moon Hot - Night Mid Moon Hot	Ocelot	0.101850917	0.022182757	58898	4.591445372	0.000376237
Night Dark Moon Hot - Night Full Moon Hot	Ocelot	0.063260516	0.028921809	58898	2.187294566	0.638987082
Night Mid Moon Hot - Night Full Moon Hot	Ocelot	-0.038590401	0.031324726	58898	-1.231946947	0.994479421
