# Supplementary material for: Effects of sun angle, lunar illumination, and diurnal temperature on temporal movement rates of sympatric ocelots and bobcats in South Texas
Source: PLoS One. 2020 Apr 23;15(4):e0231732. doi: 10.1371/journal.pone.0231732 (PMC7179910; doi:10.1371/journal.pone.0231732)
Supplement: S2 Table — The pairwise comparison of interest is indicated by “contrast”. Ocelot emmeans are subtracted from bobcat emmeans, yielding a positive value in the “estimate” column if bobcat values are higher than those of ocelots, and a negative value otherwise. Standard error of the mean, degrees of freedom, and t-ratio are provided by the columns “SE”, “df”, and “t.ratio”, respectively. The column “p.value” tests the null hypothesis of no difference in estimated marginal means between ocelots and bobcats. (CSV) [file pone.0231732.s002.csv]

contrast	LunarDiel2	Season	estimate	SE	df	t.ratio	p.value
Bobcat - Ocelot	Day	Cool	0.481600579	0.103685559	12	4.644818268	0.000565472
Bobcat - Ocelot	Crepuscular Dark Moon	Cool	0.321877673	0.1073089	12	2.999543134	0.011076096
Bobcat - Ocelot	Crepuscular Mid Moon	Cool	0.537916438	0.116572917	12	4.614420321	0.000595902
Bobcat - Ocelot	Crepuscular Full Moon	Cool	0.245745743	0.12301993	12	1.997609197	0.068943542
Bobcat - Ocelot	Night Dark Moon	Cool	-0.389061535	0.105445004	12	-3.689710473	0.003093408
Bobcat - Ocelot	Night Mid Moon	Cool	-0.305547818	0.109716596	12	-2.78488241	0.016500366
Bobcat - Ocelot	Night Full Moon	Cool	-0.278856098	0.109033307	12	-2.557531332	0.025115337
Bobcat - Ocelot	Day	Hot	0.465360829	0.103790027	12	4.483675771	0.000747614
Bobcat - Ocelot	Crepuscular Dark Moon	Hot	0.322705209	0.107095689	12	3.013241826	0.010797683
Bobcat - Ocelot	Crepuscular Mid Moon	Hot	0.294880249	0.112982075	12	2.609973745	0.022802724
Bobcat - Ocelot	Crepuscular Full Moon	Hot	0.019946103	0.125918119	12	0.158405344	0.876771922
Bobcat - Ocelot	Night Dark Moon	Hot	-0.500505869	0.105751409	12	-4.732852944	0.000486163
Bobcat - Ocelot	Night Mid Moon	Hot	-0.354134413	0.108487227	12	-3.264295929	0.00677447
Bobcat - Ocelot	Night Full Moon	Hot	-0.180359328	0.110523931	12	-1.631857705	0.12865647
